# Supplementary material for: Exploring the therapeutic potential of Emblica officinalis natural compounds against hepatocellular carcinoma (HCC): a computational approach
Source: EXCLI J. 2024 Nov 26;23:1440–58. doi: 10.17179/excli2024-7970 (PMC11713998; doi:10.17179/excli2024-7970)
Supplement: Supplementary information [file EXCLI-23-1440-s-001.xlsx]

## Sheet: Heatmap
Supplementary Table 1: Heatmap of the E. officinalis compounds docked against target proteins with binding affinities (kcal/mol)
Sr No.	E. officinalis Compounds	Formula	5-β Reductase	Angiopoietin	BCL2	Bcl2L1	c-Met	PTGS2	EGFR	FGFR1	Glutamine synthetase	GST	HSP70	HSP90	IGF1R	IL1A	MCL1	MMP9	MMP13	Phospholipase A2	RIPK2	Survivin	TACE	TGFBR TAK1	TGFBR1	TNFα	VEGFR
1	Penta-O-galloylglucose	C41H32O26	-4.6	-8.6	-8.1	-7.7	-9.8	-9.2	-9.8	-9.3	-9.2	-7.4	-10.5	-8.6	-9.3	-6.9	-7.4	-8.2	-8	-7	-8.2	-6.2	-8.2	-9.3	-9.1	-8.6	-7.7
2	Apigenin	C15H10O5	-9.5	-8	-7.3	-7.2	-8.8	-7.9	-8.6	-8.2	-8.5	-7	-8.1	-8.7	-8	-8.8	-7.1	-9.5	-9.3	-8.7	-8.6	-5.7	-8.1	-8.6	-9.3	-7.5	-8.3
3	Apigenin-7-O-(6'-butyryl-β-glucopyranoside)	C21H20O10	-10.5	-8.4	-7.9	-7.6	-9	-8.9	-8.7	-8.3	-8.8	-7.8	-9	-9.2	-9.8	-8.9	-6.9	-10	-9.1	-10.1	-10.4	-6.5	-8.7	-9	-10.2	-8.4	-8.5
4	Caffeic acid	C9H8O4	-7.1	-6.1	-5.9	-5.8	-6.3	-6.6	-6.7	-6.5	-6.8	-5.6	-6.6	-6.2	-6	-6.6	-6	-7.7	-7.3	-6.4	-6.3	-4.6	-7.2	-6.7	-6.3	-5.9	-6
5	Chlorogenic acid	C16H18O9	-9.1	-7.5	-6.8	-6.7	-7.2	-8.6	-8.2	-7.2	-7.8	-7	-9	-7.7	-8.6	-8.1	-6.5	-9.8	-9.5	-8.4	-8.3	-5.8	-8.1	-8	-8.8	-7.4	-6.6
6	o-Coumaric acid	C9H8O3	-6.7	-5.8	-5.6	-5.7	-6.1	-6.3	-6.3	-6	-6.2	-5.5	-6.5	-6.8	-5.8	-6.2	-6.2	-7.4	-7.2	-6.3	-6.4	-5	-6.9	-6.4	-6.5	-5.8	-5.8
7	m-Coumaric acid	C9H8O3	-6.7	-6.1	-5.9	-5.9	-6.2	-6.2	-6.4	-6.5	-6.8	-5.4	-6.3	-6.4	-5.6	-6.5	-6	-7.7	-7.2	-6.2	-6.3	-4.9	-7.2	-6.4	-6.1	-5.8	-5.9
8	p-Coumaric acid	C9H8O3	-6.6	-6.1	-5.5	-5.8	-6.1	-6.3	-6.4	-6.1	-6.2	-5.2	-6.4	-6.2	-5.6	-6.7	-6.2	-7.4	-7.2	-6.3	-6.3	-4.4	-6.8	-6.7	-6.2	-5.7	-5.8
9	ellagic acid	C14H6O8	-10.2	-7.2	-6.7	-6.8	-8.6	-8.4	-8.6	-8.1	-7.9	-7.3	-8	-8.1	-8.8	-9.3	-7.1	-7.4	-7.9	-7.7	-9.6	-5.5	-7.7	-9.3	-9.1	-7.7	-8
10	Emblicanin A	C34H22O22	-5.5	-6.4	-7.1	-7.6	-9.7	-10	-8.9	-8.2	-9.2	-8.4	-8.9	-8.2	-8.5	-7.1	-6.9	-8	-7.8	-8.2	-9.6	-6.4	-8	-9.1	-9.6	-10	-8.2
11	gallic acid	C7H6O5	-6.5	-5.7	-5.4	-5.2	-5.8	-6.2	-5.8	-5.3	-5.7	-4.6	-6.3	-5.7	-6	-5.6	-5.2	-6.5	-6.6	-5.4	-5.7	-4.5	-6.5	-6	-6.1	-5.5	-5
12	Glucogallin	C13H16O10	-8.5	-6.9	-6.4	-6.2	-7.3	-7.6	-7.7	-6.8	-7.6	-6.6	-7.8	-7.3	-7.8	-7.7	-6.2	-9.2	-6.7	-7.5	-7.7	-5.5	-7.7	-7.6	-8.1	-6.9	-6.4
13	L-malic acid 2-O-gallate	C11H10O9	-8.1	-7	-6.1	-6	-6.8	-7	-6.6	-6.1	-7.1	-5.8	-7.7	-6.4	-7.3	-6.7	-6.1	-6.7	-6.2	-6.7	-7.2	-5.5	-7.3	-6.9	-7.4	-6.3	-5.9
14	luteolin	C15H10O6	-9.7	-8	-7.4	-7.1	-8.8	-7.7	-9	-8	-8.6	-7	-8.7	-8.5	-8.2	-8.8	-6.8	-9.8	-9.7	-8.5	-9.1	-5.9	-8.6	-9	-9.3	-7.9	-8.4
15	Phyllemblin	C9H10O5	-6.6	-6.2	-5.5	-5.2	-6.2	-5.8	-6.1	-5.6	-6.2	-5	-6.5	-6.5	-6.2	-6.2	-5.3	-6.8	-6.7	-5.9	-6.2	-4.4	-6.9	-6.2	-6.4	-5.7	-5.7
16	Punigluconin	C34H26O23	-7.7	-7.6	-8	-7	-9.1	-9.1	-10.1	-8	-9.4	-7.3	-10.2	-8.8	-10.2	-7.5	-6.6	-7.9	-8.1	-6.9	-7.8	-6.1	-8.7	-8.8	-9.6	-9	-7.6
17	Pyrogallol	C6H6O3	-5.7	-5.2	-4.7	-4.8	-5.2	-5.6	-5.6	-4.8	-5.4	-4.3	-5.3	-5.2	-5.5	-4.9	-4.7	-6.3	-5.9	-5.3	-5.1	-4.5	-6	-5.2	-5.4	-5.2	-4.6
18	Quercetin	C15H10O7	-9.5	-7.9	-7.5	-7	-8.9	-7.7	-6.9	-5.6	-8.4	-6.9	-8	-8.3	-8.2	-8.7	-6.7	-8.6	-8.6	-8.4	-9.2	-5.9	-8.7	-9.2	-9.3	-7.6	-8.3
19	Rutin	C27H30O16	-10	-8.5	-7.7	-7.7	-7.8	-9.6	-9.2	-8.1	-8.9	-7.7	-10.2	-9.4	-9.9	-9.9	-7.1	-8.3	-7.7	-8	-10.2	-5.8	-8.9	-7.7	-10.7	-7.9	-8.3
20	Ferulic acid	C10H10O4	-7	-6.4	-5.4	-5.6	-6.5	-6.6	-6.2	-6.2	-6.4	-5.5	-6.5	-6.4	-5.9	-6.6	-6.1	-7.3	-7.4	-6.4	-6.4	-4.6	-6.9	-6.6	-6.4	-5.8	-6
21	Vanillic acid	C8H8O4	-6.2	-5.6	-5.3	-5.2	-5.9	-6.3	-6.1	-5.5	-5.9	-4.9	-6.1	-5.4	-5.7	-5.6	-5.5	-6.8	-6.4	-5.7	-5.7	-4.4	-6.5	-6.2	-6.6	-5.3	-5.2
22	Ascorbic acid	C6H8O6	-6	-4.8	-4.6	-4.5	-4.5	-6	-6.1	-4.6	-4.8	-4.4	-5.9	-5.3	-6	-5.2	-4.7	-6.4	-6	-5.2	-4.8	-4.2	-6.3	-5.4	-5.2	-4.8	-4
